# Supplementary material for: Carotid artery intima-media thickness, HDL cholesterol levels, and gender associated with poor visual acuity in patients with branch retinal artery occlusion
Source: PLoS One. 2020 Oct 22;15(10):e0240977. doi: 10.1371/journal.pone.0240977 (PMC7580897; doi:10.1371/journal.pone.0240977)
Supplement: S2 Table — (XLSX) [file pone.0240977.s004.xlsx]

## Sheet: S2Table_R1_BRAOMS
Age	Gender	HT	SBP	DBP	FPG	HbA1c	TBil	AST	ALT	LDH	BUN	Crea	Na	K	Cl	Tcho	TG	HDL	LDL	CRP	eGFR	WBC	RBC	Hgb	Hct	Side	Days from onset	Decimal VA	logMARVA	IMT-Bmax_BRAO	IMT-Cmax_BRAO	IMT-Bmax_unaffected	IMT-Cmax_unaffected
80	F	1	125	71	127	6	0.6	25	13	350	21	0.72	143	5.1	105	150	55	51	77	0	58.39	4.6	409	12.4	38.4	R	5	0.5	0.30103	1	1.1	3.6	0.9
59	M	1	213	123	93	5.4	1	60	101	236	12	0.9	146	3.9	103	233	444	49	127	0.38	67.55	6.6	514	17.6	52.5	R	0	1	0	2.6	1.3	1.8	1.5
44	F	0	114	67	133	5	0.8	18	15	185	9	0.68	141	3.5	103	179	137	41	128	0.2	73.79	4.7	446	13.5	39.5	L	1	0.14	0.853872	0.7	0.7	0.7	0.5
82	M	1	150	80	95	5.6	0.6	22	16	161	24	1.1	138	4.5	108	154	178	30	81	0.08	49.35	5.9	409	12.2	38.4	R	1	0.05	1.30103	2.8	2	NA	2.5
34	M	1	214	152	91	4.7	1.4	18	28	229	12	0.99	144	2.7	101	176	121	37	124	0.15	71.91	5.8	522	15.5	45.1	R	0	1	0	1	0.9	0.9	0.6
76	F	1	174	90	99	5.2	0.3	22	16	194	23	0.85	145	3	111	140	78	40	82	0.13	49.42	7.1	410	12	36.2	L	1	0.4	0.39794	0.7	0.9	0.7	0.7
60	M	1	156	97	125	5.9	0.4	26	32	190	15	0.8	140	4	104	253	161	47	185	0.22	76.47	7.9	474	14.6	44.9	R	3	1.2	-0.0791812	2.3	0.9	0.9	1.3
68	M	1	135	85	173	6.4	0.9	32	48	190	21	0.68	141	4.1	104	147	78	36	102	0.48	88.13	6	483	15.3	44.4	L	17	0.08	1.09691	3.2	2.2	3.2	1.4
62	F	1	180	118	107	5.2	0.7	24	25	198	12	0.51	146	3.8	109	201	121	52	126	0.19	91.61	5.9	388	12.7	38.6	L	1	1.2	-0.0791812	1.5	0.9	1.8	1.3
71	M	1	120	59	124	6.1	0.6	26	34	176	11	1.14	143	3.9	111	157	108	63	68	0.62	49.46	7	415	14.3	43	R	1	1.5	-0.176091	1.9	0.6	2.5	2.2
36	F	0	128	73	89	5.3	1	13	11	179	11	0.65	141	3.8	106	166	34	55	103	0.03	82.12	3.6	426	12.9	37.7	L	0	1	0	0.8	0.7	0.8	0.8
50	M	0	127	71	83	5	0.6	20	26	183	14	1.12	142	3.8	105	202	147	45	132	0.03	56.09	6.8	499	14.7	43.1	L	0	0.7	0.154902	1.6	1.3	1.6	0.8
65	M	0	148	105	96	5.7	0.6	21	14	213	19	0.81	142	4	102	216	66	55	142	0.18	73.72	5.3	438	14.4	43.2	R	6	1	0	4.5	0.7	1.8	0.8
71	M	1	144	78	103	5.7	0.8	28	22	193	23	1.68	142	4.3	108	152	104	52	80	0.14	32.36	4.3	420	13.6	40.5	L	0	0.9	0.0457575	1	2.1	1	1
71	M	0	127	87	77	5.4	0.6	18	12	149	17	1.1	140	4	107	139	64	37	93	0.05	51.43	4.9	464	14	42.3	L	0	1	0	2.7	3.9	2.7	0.8
64	F	0	140	88	175	6	0.5	27	27	179	14	0.65	142	3.3	104	159	214	49	77	0.19	69.62	7.7	405	12.8	37.6	R	2	0.6	0.221849	0.9	1	1.3	0.8
85	M	0	165	76	108	5.1	0.7	13	16	142	20	0.95	142	3.9	104	160	71	54	81	0.44	57.34	6.4	423	13	40	R	1	0.1	1	1.3	1	1.7	1.6
78	F	1	110	102	95	5.5	0.3	22	14	230	17	0.55	142	4	105	288	112	81	174	0.05	78.97	7.8	411	13.6	40.8	R	0	0.014	1.85387	2.8	1.2	2	1.9
57	M	1	157	101	109	6.8	0.6	31	37	249	15	0.95	142	4	102	228	144	57	142	0.08	64.3	6.6	470	15	44.2	L	0	1.2	-0.0791812	2	1.9	2	1.6
48	F	1	214	117	91	5.5	1	33	64	179	11	0.75	142	4	106	332	129	43	261	0.23	64.66	6.8	420	12.5	37.2	L	3	1.2	-0.0791812	1	1.2	1	0.7
76	M	1	159	93	121	6.6	0.6	27	26	227	24	1.19	147	3.8	108	186	88	53	115	0.05	46.28	5.3	416	13.7	41.1	R	1	0.7	0.154902	5.5	5.5	0.8	3.2
43	M	0	121	71	93	4.5	1.4	28	12	605	14	0.84	140	4.2	106	139	61	48	75	0.05	79.77	7.8	462	14.9	43.2	L	5	0.9	0.0457575	0.7	1.5	0.7	0.6
78	F	1	117	59	138	6.6	1	20	16	218	17	0.6	140	4	103	188	96	60	103	0	71.8	4.1	422	12.7	38.6	R	14	0.8	0.09691	1.1	1.4	1.4	1.2
32	M	1	182	122	122	5.8	0.2	45	69	196	16	0.74	141	4.1	101	238	598	36	137	0.43	99.74	7.3	518	16.1	46.3	L	7	1.2	-0.0791812	1.2	2	1.2	0.8
63	M	1	148	89	104	7.4	0.6	19	23	189	11	0.78	145	3.7	103	118	127	27	72	0.32	77.52	9.8	522	15.9	46.9	L	1	0.05	1.30103	2.7	4	2.7	0.8
54	M	1	142	82	95	6	0.5	21	19	113	17	1.25	144	3.9	104	141	103	36	95	0.03	48.37	7.3	498	15	44.2	L	1	0.7	0.154902	1.4	1.2	1.4	1
67	M	1	120	62	120	5.9	0.5	24	7	198	16	1.12	144	4.1	107	199	125	49	127	0.11	51.27	5.6	454	15.1	43.1	R	1	1	0	2.9	1	2.7	1
82	M	0	131	82	108	5.4	0.7	22	13	180	13	0.84	144	3.6	109	170	76	44	108	0.63	66.28	8.6	403	13.8	39.9	R	0	0.014	1.85387	3.3	0.7	2.5	0.9
47	F	1	144	110	116	6.3	0.5	42	70	196	14	0.61	141	4.3	104	215	165	63	136	0.11	82.05	7.6	439	13.9	40.4	R	1	1	0	0.9	0.8	0.8	0.6
58	M	1	131	77	248	8.5	0.6	69	109	287	13	0.72	142	4.5	100	150	230	42	75	0.61	87.09	8.2	495	15.3	43.7	R	1	0.5	0.30103	1.7	1.2	1.9	1
61	M	1	148	82	107	6.1	0.6	29	43	189	12	0.84	140	4.4	100	218	198	35	146	0.24	72.15	2.8	512	15.8	44	R	1	1	0	1.7	0.7	1.4	0.6
45	M	1	150	93	175	5.4	0.6	16	10	148	17	1.17	139	4.1	101	195	181	43	119	0.31	54.79	5.3	443	13.6	38.9	R	0	1.2	-0.0791812	1.1	1.1	1.7	0.9
81	M	0	140	42	78	6.1	0.5	13	10	145	17	0.9	142	4.8	106	108	85	33	54	0.02	61.68	6.4	411	12.4	38.1	L	2	0.9	0.0457575	1.9	2.6	1.9	2.6
70	M	1	143	66	115	8.1	1.1	19	15	250	14	0.81	137	4	101	134	62	30	95	10.74	72.17	26.6	426	13.1	37	R	3	0.3	0.522879	2.2	1.2	1.5	1.8
86	F	1	147	72	82	5.6	0.8	22	14	284	31	0.77	145	4.7	107	162	68	47	103	0.34	53.14	5.9	450	13.9	41.7	R	0	1.2	-0.0791812	1.3	1.2	2.5	2
60	M	1	101	63	103	5	1.3	45	56	206	16	0.9	139	3.7	100	125	45	51	60	1.9	67.23	2.6	259	8.7	25.5	R	1	1	0	0.8	0.8	0.8	2.1
73	M	0	132	68	175	5.5	0.3	20	20	143	13	0.75	144	3.8	108	157	106	50	93	0.04	77.57	6.5	431	14	40.2	R	3	0.8	0.09691	4	1.2	1.4	1.6
71	M	0	110	65	98	5.6	0.7	29	26	233	11	0.64	145	4.1	109	146	49	56	75	1.58	93.01	8	389	12.3	36.3	R	1	0.3	0.522879	2.9	1.3	1.9	1.5
53	M	1	133	85	102	5.7	0.9	31	27	185	12	0.81	141	4.4	104	182	206	41	103	0.16	78.17	6.3	484	15.5	44.4	L	0	1	0	1.5	2.9	1.5	0.9
59	M	0	150	84	97	5.5	0.6	23	18	139	10	0.81	143	4.1	102	184	89	79	93	0.09	75.8	8.5	450	14.1	40.5	L	3	1.2	-0.0791812	0.9	0.9	0.9	0.8
57	F	1	206	138	128	5.8	0.5	17	19	222	16	0.68	141	4.4	103	200	56	68	121	0.15	68.51	7.7	475	14.1	41.8	L	3	1.5	-0.176091	1.2	0.9	1.2	0.8
54	M	0	152	72	99	7.1	0.3	22	32	177	8	0.65	145	3.8	108	179	119	47	118	0.02	98.92	6.9	449	14.5	41.3	L	2	1.2	-0.0791812	1.6	2.6	1.6	0.6
80	M	1	146	95	129	5.5	1.7	64	43	359	18	0.63	141	4.2	109	120	195	36	49	0.06	91.44	5.5	428	15	42	L	5	0.7	0.154902	2.4	5	2.4	1
77	M	1	201	117	130	5.3	0.4	21	13	218	27	1.42	137	4.2	102	228	103	47	149	0.58	38	7.9	434	14.7	42.1	R	2	0.7	0.154902	2.4	3.9	2.5	4.4
65	M	0	102	73	91	5.9	0.5	14	15	143	17	1.01	145	4.1	112	195	141	55	115	0.15	57.91	8.9	415	13.9	40.4	R	1	0.7	0.154902	3.9	0.6	2.8	0.6
79	M	0	121	82	107	6.5	0.5	42	27	232	16	0.89	140	4.6	108	158	50	56	84	0.03	62.89	4	418	11.8	37	L	3	0.9	0.0457575	2.5	4.4	2.5	0.7
69	M	1	168	85	105	5.8	0.5	18	10	145	14	0.81	142	4	104	161	112	34	105	0.35	72.47	7.7	408	14.1	41	R	1	0.5	0.30103	1.6	2.8	2	1
71	M	1	123	66	103	6	0.8	22	19	174	11	0.87	139	4.9	104	189	112	57	114	0.07	66.47	5.1	530	17	49.7	R	6	0.9	0.0457575	3.3	2.6	2.5	0.8
67	M	1	153	90	118	6.6	0.5	14	16	131	12	0.87	140	4	102	192	183	41	121	0.59	67.59	10.1	423	12.8	37.9	R	1	1	0	2.2	1.2	1.4	1.3
75	M	0	178	65	107	5.3	1.5	24	23	166	14	0.94	143	4.4	108	185	98	42	125	0.04	60.13	6	401	13.6	39.5	L	0	0.7	0.154902	3.1	2.6	3.1	1.9
68	M	1	129	89	106	5.7	0.6	18	15	180	15	0.95	143	3.6	104	198	112	58	119	0.08	61.13	5.4	418	13.8	39.2	R	2	1.5	-0.176091	1	0.9	1.4	0.9
60	M	1	144	93	125	6.7	0.6	27	46	171	17	0.82	144	4	107	151	373	33	81	0.15	74.79	7.1	545	14.9	45	L	0	0.7	0.154902	3.1	4.4	3.1	0.9
76	M	1	185	99	118	6	0.8	18	16	171	13	0.74	142	3.8	104	274	132	52	198	0.06	77.82	5.4	415	13.8	40.2	R	0	0.9	0.0457575	2.1	1	2.8	1.3
70	M	1	134	70	117	6.2	0.4	24	25	192	14	0.86	141	4.2	104	251	205	50	167	0.28	67.6	9.2	521	16.9	49.2	L	0	1	0	1.9	3.4	1.9	1
43	F	1	176	128	97	5.7	0.4	22	23	248	9	0.86	148	4.5	110	243	142	52	170	0.05	57.45	7.3	440	12.3	37.5	R	0	0.1	1	1	1	0.9	0.7
69	M	1	163	90	96	5.8	0.3	18	17	159	14	0.91	141	4.4	103	234	115	55	146	0.09	63.81	6.7	532	15.9	47.8	R	2	1	0	1	1	1.2	1
71	M	1	142	69	182	6.9	0.6	68	50	215	12	0.86	140	4.2	104	160	188	32	87	0.31	67.6	7.7	456	14.9	41.4	L	1	0.7	0.154902	1.5	3.8	1.5	1.3
71	M	1	150	68	92	5.3	0.5	16	13	137	14	0.77	140	4.6	105	247	122	51	168	0.12	75.97	8.7	459	14.5	42.5	R	21	0.8	0.09691	2.4	1.2	2.5	1
39	M	0	123	76	100	5.5	0.3	17	25	130	11	0.74	141	4.3	105	161	142	39	99	0.07	94.24	10	547	16.7	48.1	R	1	1	0	0.7	0.6	0.8	0.6
54	M	1	191	123	100	5.7	0.7	14	12	155	12	0.92	141	3.8	106	189	158	49	121	0.03	68.01	7.1	471	14.8	44.4	R	1	1.5	-0.176091	1.2	0.7	1	1.4
72	M	1	151	77	101	6.3	1.6	31	26	178	25	1.04	141	4.3	104	151	103	54	69	0.01	54.46	6.7	458	14.7	43.8	R	1	1	0	2.5	2	3.4	1.7
87	F	1	113	67	111	5.6	0.4	9	6	149	20	1	143	4	106	151	152	31	83	0.19	39.79	8	393	11.9	36.1	R	5	0.06	1.22185	1.5	1.4	2.5	3.5
83	M	1	118	62	90	5.9	0.5	21	17	160	21	1.24	138	4.3	103	128	91	38	66	0.13	43.13	4.4	412	13.3	39.2	R	3	0.1	1	3	1	2.9	1.7
58	M	1	164	100	93	5.5	0.7	31	25	198	19	1.15	142	3.9	107	176	149	52	101	0.02	51.92	6.6	501	16.3	46.9	R	3	1	0	1	0.8	0.9	0.8
85	M	1	116	45	156	5.7	0.2	24	16	245	30	1.56	139	5.8	111	128	50	48	62	1.6	33.33	5.2	336	11.1	34.5	L	1	0.6	0.221849	1.7	1.2	1.5	2
84	M	0	132	92	82	5.1	0.8	10	7	158	15	0.73	144	4	109	136	92	27	92	0.03	76.75	4	399	12	36.8	R	1	0.3	0.522879	2.7	1.5	1.4	1.2
85	M	1	138	68	195	6.1	0.6	39	24	283	26	1.51	139	4.4	104	163	186	58	78	0.11	34.53	5.8	454	14.5	43.4	R	0	1	0	1.5	1.7	2.4	1
74	F	0	125	74	100	6.1	0.9	22	26	161	18	0.75	141	4.3	106	242	264	38	157	0.15	57.1	7.2	450	14.2	43.1	R	7	0.5	0.30103	1.8	1.3	2.6	1
67	M	0	135	85	98	5.8	0.7	26	35	220	12	0.84	141	4.2	106	211	126	47	134	0.03	70.24	6.2	479	14.7	42.4	L	2	1	0	1.5	0.9	1.6	1.1
68	F	1	147	83	136	5.9	0.6	46	66	195	13	0.77	139	4.5	105	183	263	48	96	0.2	56.85	9.1	475	13.3	41.2	R	3	0.6	0.221849	1.5	0.8	2.3	0.9
69	M	1	152	89	105	5.7	1	29	27	180	14	0.98	143	4.1	104	142	84	43	92	0.1	58.84	7	565	16.5	50.4	R	3	0.6	0.221849	2.1	1.5	1	0.6
75	M	0	151	86	106	5.8	1.1	24	30	200	12	0.7	144	4.4	106	207	102	56	125	0.1	83.01	6.1	573	19.6	59.7	R	3	0.9	0.0457575	1.2	1	1.8	1.2
